# Supplementary material for: Targeting TPC2 sensitizes acute lymphoblastic leukemia cells to chemotherapeutics by impairing lysosomal function
Source: Cell Death Dis. 2022 Aug 1;13(8):668. doi: 10.1038/s41419-022-05105-z (PMC9343397; doi:10.1038/s41419-022-05105-z)
Supplement: Supplementary file 10 — Supplementary Table [file 41419_2022_5105_MOESM10_ESM.xlsx]

## Sheet: Supplementary Table 1
		Target	Primer	Sequence (5'-3')
		ABCB1	FW	CAG CTG TTG TCT TTG GTG CC
		ABCB1	RV	GTC TGG CCC TTC TTG ACC TC
		Actin	FW	CCA ACC GCC AGA AGA TGA
		Actin	RV	CCA GAG GCG TAC AGG GAT AG
		ATP6V0C	FW	ATG CTT CGT TTT TCG CCG TC
		ATP6V0C	RV	ATG ACA GAC ATG GCC GCA A
		CTSB	FW	CTG GCA GGT TGA AGT AGG GG
		CTSB	RV	CCG CTA ATA ACG GCA GTT GC
		CTSD	FW	GAC ATC CAC TAT GGC TCG GG
		CTSD	RV	AGC ACG TTG TTG ACG GAG AT
		LAMP1	FW	CGT CCT TGG GCG TCT CTA AT
		LAMP1	RV	CAC AGC GCA GAA CAG GAT CA
		NPC1	FW	TTC GGC AGC TTC AGA CAC TA
		NPC1	RV	TTC AGT AGG TTA TAA AAA CAG GAT GG
		TFEB	FW	CAA GGC CAA TGA CCT GGA C
		TFEB	RV	AGC TCC CTG GAC TTT TGC AG
		TPC1	FW	GGA GCC CTT CTA TTT CAT CGT
		TPC1	RV	CGG TAG CGC TCC TTC AAC T
		TPC2	FW	TGC ATT GAT CAG GCT GTG GT
		TPC2	RV	GAA GCT CAA AGT CCG TTG GC
		TRPML1	FW	TCT TCC AGC ACG GAG ACA AC
		TRPML1	RV	GCC ACA TGA ACC CCA CAA AC
		TRPML2	FW	AAC GGT GTT TCC TGT TCC GA
		TRPML2	RV	GCC ATT GCA TTT CTG ACG GTT A
		TRPML3	FW	TGC TTC TGT GGA TGG ATC G
		TRPML3	RV	GAG ACC ATG TTC AGA GAAA CGA A
